# Supplementary material for: New Coleoptera records from New Brunswick, Canada: Stenotrachelidae, Oedemeridae, Meloidae, Myceteridae, Boridae, Pythidae, Pyrochroidae, Anthicidae, and Aderidae
Source: Zookeys. 2012 Apr 4;(179):279–307. doi: 10.3897/zookeys.179.2629 (PMC3337065; doi:10.3897/zookeys.179.2629)
Supplement: XML Treatment for Cephaloon lepturides [file zookeys.179.2629-treatment1.xml]

<!DOCTYPE tp:taxon-treatment
  PUBLIC "-//TaxonX//DTD Taxonomic Treatment Publishing DTD v0 20100105//EN" "tax-treatment-NSO.dtd">
<tp:taxon-treatment xmlns:tp="http://www.plazi.org/taxpub"><tp:treatment-meta><mixed-citation publication-type="journal"><person-group><name><surname>Webster</surname><given-names>Reginald P.</given-names></name><name><surname>Sweeney</surname><given-names>Jon D.</given-names></name><name><surname>DeMerchant</surname><given-names>Ian</given-names></name></person-group><article-title>New Coleoptera records from New Brunswick, Canada: Stenotrachelidae, Oedemeridae, Meloidae, Myceteridae, Boridae, Pythidae, Pyrochroidae, Anthicidae, and Aderidae</article-title><source>Zookeys</source><day>4</day><month>4</month><year>2012</year><volume>2012</volume><issue>179</issue><fpage>279</fpage><lpage>307</lpage><pub-id pub-id-type="doi">10.3897/zookeys.179.2629</pub-id></mixed-citation></tp:treatment-meta><tp:nomenclature><tp:taxon-name>
                            <tp:taxon-name-part taxon-name-part-type="genus">Cephaloon</tp:taxon-name-part>
                            <tp:taxon-name-part taxon-name-part-type="species">lepturides</tp:taxon-name-part>
                        <object-id xmlns:xlink="http://www.w3.org/1999/xlink" xlink:type="simple">http://species-id.net/wiki/Cephaloon_lepturides</object-id>
								</tp:taxon-name><tp:taxon-authority>Newman, 1838</tp:taxon-authority><xref ref-type="fig" rid="F1">Map 1</xref></tp:nomenclature><tp:treatment-sec sec-type="Material examined"><title>Material examined.</title><p><bold>Additional New Brunswick records, Carleton Co.</bold>, Meduxnekeag Valley Nature Preserve, <named-content xmlns:xlink="http://www.w3.org/1999/xlink" content-type="dwc:verbatimCoordinates" xlink:type="simple">46.1957°N, 67.6803°W</named-content>, 28.VI.2005, R. P. Webster, mixed forest, u.v. light trap (1, RWC); “Bell Forest”, <named-content xmlns:xlink="http://www.w3.org/1999/xlink" content-type="dwc:verbatimCoordinates" xlink:type="simple">46.2200°N, 67.7231°W</named-content>, 27.VI–5.VII.2008, R. P. Webster, Rich Appalachian hardwood forest with some conifers, Lindgren funnel trap (1, AFC). <bold>Madawaska Co.</bold>, Glasier Lake, 3.VII.1968 (D. Durling), 68–2-1721–02, on balsam fir (1, AFC). <bold>Queens Co.</bold>, Cranberry Lake P.N.A. (Protected Natural Area), <named-content xmlns:xlink="http://www.w3.org/1999/xlink" content-type="dwc:verbatimCoordinates" xlink:type="simple">46.1125°N, 65.6075°W</named-content>, 29.VI–7.VII.2011, M. Roy &amp; V. Webster, old red oak forest, Lindgren funnel trap (1, NBM). <bold>York Co.</bold>, Fredericton, 29.VI.1936, R. E. Balch (1, AFC); Durham, 15.VII.1958, G. W. Barter (1, AFC), New Maryland (Charters Settlement), <named-content xmlns:xlink="http://www.w3.org/1999/xlink" content-type="dwc:verbatimCoordinates" xlink:type="simple">45.8395°N, 66.7391°W</named-content>, 23.VI.2003, 26.VI.2003, R. P. Webster, mixed forest, u.v. light (6, RWC); same locality data and collector, 19.VI.2004, mixed forest, on flowers of mountain ash (1, RWC); 15 km W of Tracy off Rt. 645, <named-content xmlns:xlink="http://www.w3.org/1999/xlink" content-type="dwc:verbatimCoordinates" xlink:type="simple">45.6848°N, 66.8821°W</named-content>, 8–15.VI.2009, 15–21.VI.2009, R. Webster &amp; M.-A. Giguère, old red pine forest, Lindgren funnel traps (7, AFC); 14 km WSW of Tracy, S of Rt. 645, <named-content xmlns:xlink="http://www.w3.org/1999/xlink" content-type="dwc:verbatimCoordinates" xlink:type="simple">45.6741°N, 66.8661°W</named-content>, 22.V–2.VI.2010, R. Webster &amp; C. MacKay, old mixed forest with red and white spruce, red and white pine, balsam fir, eastern white cedar, red maple, and <italic><tp:taxon-name>Populus</tp:taxon-name></italic> sp., Lindgren funnel trap (1, AFC).<!--PageBreak-->
                        </p></tp:treatment-sec><tp:treatment-sec sec-type="Collection and habitat data"><title>Collection and habitat data.</title><p>This species was found in a rich Appalachian hardwood forest with some conifers, mixed forests, an old red oak (<italic><tp:taxon-name>Quercus rubra</tp:taxon-name></italic> L.) forest, and an old red pine (<italic><tp:taxon-name>Pinus resinosa</tp:taxon-name></italic> Ait.) forest. Specimens were collected from flowers of mountain ash (<italic><tp:taxon-name>Sorbus</tp:taxon-name></italic> sp.), at an ultraviolet light, on balsam fir (<italic><tp:taxon-name>Abies balsamea</tp:taxon-name></italic> (L.) Mill.), and in Lindgren funnel traps. In New Brunswick, adults were captured during May, June, and July.
                        </p></tp:treatment-sec><tp:treatment-sec sec-type="Distribution"><title>Distribution in Canada and Alaska.</title><p>ON, QC, NB, NS, PE (<xref ref-type="bibr" rid="B8">Campbell 1991b</xref>; <xref ref-type="bibr" rid="B23">Majka 2011c</xref>). <xref ref-type="bibr" rid="B23">Majka (2011c)</xref> first reported this species from New Brunswick based on a specimen collected by E. Ouellete in Shediac, Westmorland Co. during July 1978. <italic><tp:taxon-name>Cephaloon lepturides</tp:taxon-name></italic> appears to be widespread in the province.
                        </p><fig id="F1" position="float" orientation="portrait"><label>Map 1.</label><caption><p>Collection localities in New Brunswick, Canada of <italic><tp:taxon-name>Cephaloon lepturides</tp:taxon-name></italic>.</p></caption><graphic xmlns:xlink="http://www.w3.org/1999/xlink" xlink:href="ZooKeys-179-279-g001.jpg" position="float" orientation="portrait" xlink:type="simple"/></fig></tp:treatment-sec><ref-list><ref id="B8"><mixed-citation xmlns:xlink="http://www.w3.org/1999/xlink" xlink:type="simple"><person-group><name name-style="western"><surname>Campbell</surname><given-names>JM</given-names></name></person-group> (<year>1991b</year>)<article-title> Family Cephaloidae: false long-horned beetles.</article-title> In: <person-group><name name-style="western"><surname>Bousquet</surname><given-names>Y</given-names></name></person-group> (<role>Ed</role>). <source>Checklist of Beetles of Canada and Alaska</source>. Publication 1861/E, <publisher-name>Agriculture Canada, Research Branch</publisher-name>, <publisher-loc>Ottawa, Ontario</publisher-loc>, <fpage>262</fpage>-<lpage>263</lpage>.</mixed-citation></ref><ref id="B23"><mixed-citation xmlns:xlink="http://www.w3.org/1999/xlink" xlink:type="simple"><person-group><name name-style="western"><surname>Majka</surname><given-names>CG,</given-names></name></person-group> (<year>2011c</year>)<article-title> The Stenotrachelidae (Coleoptera) of Atlantic Canada.</article-title><source>Journal of the Acadian Entomological Society </source><volume>7</volume>: <fpage>7</fpage>-<lpage>13</lpage>. doi: <ext-link ext-link-type="uri" xlink:href="http://dx.doi.org/10.4039/n05-090" xlink:type="simple">10.4039/n05-090</ext-link></mixed-citation></ref></ref-list></tp:taxon-treatment>
