# Supplementary material for: New Coleoptera records from New Brunswick, Canada: Stenotrachelidae, Oedemeridae, Meloidae, Myceteridae, Boridae, Pythidae, Pyrochroidae, Anthicidae, and Aderidae
Source: Zookeys. 2012 Apr 4;(179):279–307. doi: 10.3897/zookeys.179.2629 (PMC3337065; doi:10.3897/zookeys.179.2629)
Supplement: XML Treatment for Nematoplus collaris [file zookeys.179.2629-treatment3.xml]

<!DOCTYPE tp:taxon-treatment
  PUBLIC "-//TaxonX//DTD Taxonomic Treatment Publishing DTD v0 20100105//EN" "tax-treatment-NSO.dtd">
<tp:taxon-treatment xmlns:tp="http://www.plazi.org/taxpub"><tp:treatment-meta><mixed-citation publication-type="journal"><person-group><name><surname>Webster</surname><given-names>Reginald P.</given-names></name><name><surname>Sweeney</surname><given-names>Jon D.</given-names></name><name><surname>DeMerchant</surname><given-names>Ian</given-names></name></person-group><article-title>New Coleoptera records from New Brunswick, Canada: Stenotrachelidae, Oedemeridae, Meloidae, Myceteridae, Boridae, Pythidae, Pyrochroidae, Anthicidae, and Aderidae</article-title><source>Zookeys</source><day>4</day><month>4</month><year>2012</year><volume>2012</volume><issue>179</issue><fpage>279</fpage><lpage>307</lpage><pub-id pub-id-type="doi">10.3897/zookeys.179.2629</pub-id></mixed-citation></tp:treatment-meta><tp:nomenclature><tp:taxon-name>
                            <tp:taxon-name-part taxon-name-part-type="genus">Nematoplus</tp:taxon-name-part>
                            <tp:taxon-name-part taxon-name-part-type="species">collaris</tp:taxon-name-part>
                        <object-id xmlns:xlink="http://www.w3.org/1999/xlink" xlink:type="simple">http://species-id.net/wiki/Nematoplus_collaris</object-id>
								</tp:taxon-name><tp:taxon-authority>LeConte, 1855</tp:taxon-authority><xref ref-type="fig" rid="F3">Map 3</xref></tp:nomenclature><tp:treatment-sec sec-type="Material examined"><title>Material examined.</title><p><bold>Additional New Brunswick record, Restigouche, Co.</bold>, Dionne Brook P.N.A., <named-content xmlns:xlink="http://www.w3.org/1999/xlink" content-type="dwc:verbatimCoordinates" xlink:type="simple">47.9064°N, 68.3441°W</named-content>, 27.VI–14.VII.2011, M. Roy &amp; V. Webster, old-growth balsam fir and white spruce forest, flight intercept trap (1, RWC).
                        </p></tp:treatment-sec><tp:treatment-sec sec-type="Collection and habitat data"><title>Collection and habitat data.</title><p>One individual of this species was captured between late June and mid July in a flight-intercept trap deployed in an old-growth balsam fir and white spruce forest.</p></tp:treatment-sec><tp:treatment-sec sec-type="Distribution"><title>Distribution in Canada and Alaska.</title><p>ON, QC, NB (<xref ref-type="bibr" rid="B8">Campbell 1991b</xref>). This species was previously known from New Brunswick on the basis of a specimen (in CNC) col<!--PageBreak-->lected by J.N. Knull in Bathurst, Gloucester Co. during June 1913. The above record is the first recent record of this species from the province and from the Maritime provinces.
                        </p><fig id="F3" position="float" orientation="portrait"><label>Map 3.</label><caption><p>Collection localities in New Brunswick, Canada of <italic><tp:taxon-name>Nematoplus collaris</tp:taxon-name></italic>.</p></caption><graphic xmlns:xlink="http://www.w3.org/1999/xlink" xlink:href="ZooKeys-179-279-g003.jpg" position="float" orientation="portrait" xlink:type="simple"/></fig></tp:treatment-sec><ref-list><ref id="B8"><mixed-citation xmlns:xlink="http://www.w3.org/1999/xlink" xlink:type="simple"><person-group><name name-style="western"><surname>Campbell</surname><given-names>JM</given-names></name></person-group> (<year>1991b</year>)<article-title> Family Cephaloidae: false long-horned beetles.</article-title> In: <person-group><name name-style="western"><surname>Bousquet</surname><given-names>Y</given-names></name></person-group> (<role>Ed</role>). <source>Checklist of Beetles of Canada and Alaska</source>. Publication 1861/E, <publisher-name>Agriculture Canada, Research Branch</publisher-name>, <publisher-loc>Ottawa, Ontario</publisher-loc>, <fpage>262</fpage>-<lpage>263</lpage>.</mixed-citation></ref></ref-list></tp:taxon-treatment>
