# Supplementary material for: New Coleoptera records from New Brunswick, Canada: Stenotrachelidae, Oedemeridae, Meloidae, Myceteridae, Boridae, Pythidae, Pyrochroidae, Anthicidae, and Aderidae
Source: Zookeys. 2012 Apr 4;(179):279–307. doi: 10.3897/zookeys.179.2629 (PMC3337065; doi:10.3897/zookeys.179.2629)
Supplement: XML Treatment for Calopus angustus [file zookeys.179.2629-treatment4.xml]

<!DOCTYPE tp:taxon-treatment
  PUBLIC "-//TaxonX//DTD Taxonomic Treatment Publishing DTD v0 20100105//EN" "tax-treatment-NSO.dtd">
<tp:taxon-treatment xmlns:tp="http://www.plazi.org/taxpub"><tp:treatment-meta><mixed-citation publication-type="journal"><person-group><name><surname>Webster</surname><given-names>Reginald P.</given-names></name><name><surname>Sweeney</surname><given-names>Jon D.</given-names></name><name><surname>DeMerchant</surname><given-names>Ian</given-names></name></person-group><article-title>New Coleoptera records from New Brunswick, Canada: Stenotrachelidae, Oedemeridae, Meloidae, Myceteridae, Boridae, Pythidae, Pyrochroidae, Anthicidae, and Aderidae</article-title><source>Zookeys</source><day>4</day><month>4</month><year>2012</year><volume>2012</volume><issue>179</issue><fpage>279</fpage><lpage>307</lpage><pub-id pub-id-type="doi">10.3897/zookeys.179.2629</pub-id></mixed-citation></tp:treatment-meta><tp:nomenclature><tp:taxon-name>
                            <tp:taxon-name-part taxon-name-part-type="genus">Calopus</tp:taxon-name-part>
                            <tp:taxon-name-part taxon-name-part-type="species">angustus</tp:taxon-name-part>
                        <object-id xmlns:xlink="http://www.w3.org/1999/xlink" xlink:type="simple">http://species-id.net/wiki/Calopus_angustus</object-id>
								</tp:taxon-name><tp:taxon-authority>LeConte, 1851</tp:taxon-authority><xref ref-type="fig" rid="F4">Map 4</xref></tp:nomenclature><tp:treatment-sec sec-type="Material examined"><title>Material examined.</title><p><bold>Additional New Brunswick records, Carleton Co.</bold>, Jackson Falls, Bell Forest, <named-content xmlns:xlink="http://www.w3.org/1999/xlink" content-type="dwc:verbatimCoordinates" xlink:type="simple">46.2200°N, 67.7231°W</named-content>, 6.V.2007, R. P. Webster, mature hardwood forest (with eastern white cedar), adult was in flight when collected (1, RWC); same locality and forest type, 23–28.IV.2009, 9–14.V.2009, R. P. Webster &amp; M.-A. Giguère, Lindgren funnel traps (4, AFC, RWC). <bold>Charlotte Co.</bold>, 10 km NW of New River Beach, <named-content xmlns:xlink="http://www.w3.org/1999/xlink" content-type="dwc:verbatimCoordinates" xlink:type="simple">45.2110°N, 66.6170°W</named-content>, 30.IV–17.V.2010, R. Webster &amp; V. Webster, old growth eastern white cedar forest, Lindgren funnel trap (1, AFC). <bold>Northumberland Co.</bold>, Priceville, 7.VI.1972, N. E. Carter, window trap (1, AFC). <bold>Restigouche, Co.</bold>, Dionne Brook P.N.A., <named-content xmlns:xlink="http://www.w3.org/1999/xlink" content-type="dwc:verbatimCoordinates" xlink:type="simple">47.9030°N, 68.3503°W</named-content>, 31.V–15.VI.2011, M. Roy &amp; V. Webster, old-growth northern hardwood forest, Lindgren funnel traps (4, NBM, RWC); same locality and collectors but <named-content xmlns:xlink="http://www.w3.org/1999/xlink" content-type="dwc:verbatimCoordinates" xlink:type="simple">47.9064°N, 68.3441°W</named-content>, 31.V–15.VI.2011, old-growth white spruce and balsam fir forest, Lindgren funnel traps (15, AFC, NBM, RWC). <bold>York Co.</bold>, Fredericton, 20.IV.1966 (no collector given) (1, AFC); Charters Settlement, <named-content xmlns:xlink="http://www.w3.org/1999/xlink" content-type="dwc:verbatimCoordinates" xlink:type="simple">45.8395°N, 66.7391°W</named-content>, 1.V.1991, 4.V.1991, R. P. Webster, mixed forest (with eastern white cedar), u.v. light (2, NBM, RWC); 15 km W of Tracy off Rt. 645, <named-content xmlns:xlink="http://www.w3.org/1999/xlink" content-type="dwc:verbatimCoordinates" xlink:type="simple">45.6848°N, 66.8821°W</named-content>, 25.IV–4.V.2009, 11–19.V.2009, R. Webster &amp; M.-A. Giguère, old red pine forest, Lindgren funnel traps (2, AFC, RWC); 14 km WSW of Tracy, S of Rt. 645, <named-content xmlns:xlink="http://www.w3.org/1999/xlink" content-type="dwc:verbatimCoordinates" xlink:type="simple">45.6741°N, 66.8661°W</named-content>, 26.IV–10.V.2010, R. Webster &amp; C. MacKay, old mixed forest with red and white spruce, red and white pine, balsam fir, eastern white cedar, red maple, and <italic><tp:taxon-name>Populus</tp:taxon-name></italic> sp., Lindgren funnel trap (1, AFC).<!--PageBreak-->
                        </p></tp:treatment-sec><tp:treatment-sec sec-type="Collection and habitat data"><title>Collection and habitat data.</title><p>Adults of <italic><tp:taxon-name>Calopus angustus</tp:taxon-name></italic> were collected in various forest types in New Brunswick, including hardwood forests with sugar maple (<italic><tp:taxon-name>Acer saccharum</tp:taxon-name></italic> Marsh.), American beech (<italic><tp:taxon-name>Fagus grandifolia</tp:taxon-name></italic> Ehrh.), eastern white cedar (<italic><tp:taxon-name>Thuja occidentalis</tp:taxon-name></italic> L.), an old-growth northern hardwood forest (white spruce, eastern white cedar, and balsam fir present), an old-growth eastern white cedar swamp, mixed forests, an old-growth white spruce and balsam fir forest, and an old red pine forest. Most adults were captured in Lindgren funnel traps. Some were also captured at an ultraviolet light. In western North America, <xref ref-type="bibr" rid="B6">Burke (1906)</xref> reared this species from a gallery of a living western cedar (<italic><tp:taxon-name>Thuja plicata</tp:taxon-name></italic> Don ex D. Don) and found larvae and pupae in dead and living branches of alpine fir (<italic><tp:taxon-name>Abies lasiocarpa</tp:taxon-name></italic> (Hook) Nutt.). This species probably uses related host trees, such as eastern white cedar and balsam fir, in our region. Adults were collected during April, May, and June, but most between late April and mid May.
                        </p></tp:treatment-sec><tp:treatment-sec sec-type="Distribution"><title>Distribution in Canada and Alaska.</title><p>BC, AB, ON, QC, NB, NS (<xref ref-type="bibr" rid="B11">Campbell 1991e</xref>; <xref ref-type="bibr" rid="B24">Majka and Langor 2011</xref>). <xref ref-type="bibr" rid="B24">Majka and Langor (2011)</xref> reported this species for the first time for New Brunswick from one locality in Madawaska Co (East Iroquois River) and two localities in York Co. (Fredericton and Charters Settlement). This species is widespread and locally common in the province.
                        </p><fig id="F4" position="float" orientation="portrait"><label>Map 4.</label><caption><p>Collection localities in New Brunswick, Canada of <italic><tp:taxon-name>Calopus angustus</tp:taxon-name></italic>.</p></caption><graphic xmlns:xlink="http://www.w3.org/1999/xlink" xlink:href="ZooKeys-179-279-g004.jpg" position="float" orientation="portrait" xlink:type="simple"/></fig></tp:treatment-sec><ref-list><ref id="B6"><mixed-citation xmlns:xlink="http://www.w3.org/1999/xlink" xlink:type="simple"><person-group><name name-style="western"><surname>Burke</surname><given-names>HE</given-names></name></person-group> (<year>1906</year>)<article-title> Notes on the larva of <italic>Calopus angustus</italic> Lec.</article-title><source>Proceedings of the Entomological Society of Washington </source><volume>8</volume>: <fpage>64</fpage>-<lpage>66</lpage>.</mixed-citation></ref><ref id="B11"><mixed-citation xmlns:xlink="http://www.w3.org/1999/xlink" xlink:type="simple"><person-group><name name-style="western"><surname>Campbell</surname><given-names>JM</given-names></name></person-group> (<year>1991e</year>) <article-title>Family Oedemeridae: false blister beetles</article-title>. In: <person-group><name name-style="western"><surname>Bousquet</surname><given-names>Y</given-names></name></person-group> (<role>Ed</role>) <source>Checklist of Beetles of Canada and Alaska</source>. Publication 1861/E, <publisher-name>Agriculture Canada, Research Branch</publisher-name>, <publisher-loc>Ottawa, Ontario</publisher-loc>, <lpage>266</lpage>.</mixed-citation></ref><ref id="B24"><mixed-citation xmlns:xlink="http://www.w3.org/1999/xlink" xlink:type="simple"><person-group><name name-style="western"><surname>Majka</surname><given-names>CG</given-names></name><name name-style="western"><surname>Langor</surname><given-names>D</given-names></name></person-group> (<year>2011</year>)<article-title> The Oedemeridae (Coleoptera) of Atlantic Canada.</article-title><source>Journal of the Acadian Entomological Society </source><volume>7</volume>: <fpage>1</fpage>-<lpage>6</lpage>.</mixed-citation></ref></ref-list></tp:taxon-treatment>
