# Supplementary material for: New Coleoptera records from New Brunswick, Canada: Stenotrachelidae, Oedemeridae, Meloidae, Myceteridae, Boridae, Pythidae, Pyrochroidae, Anthicidae, and Aderidae
Source: Zookeys. 2012 Apr 4;(179):279–307. doi: 10.3897/zookeys.179.2629 (PMC3337065; doi:10.3897/zookeys.179.2629)
Supplement: XML Treatment for Asclera ruficollis [file zookeys.179.2629-treatment6.xml]

<!DOCTYPE tp:taxon-treatment
  PUBLIC "-//TaxonX//DTD Taxonomic Treatment Publishing DTD v0 20100105//EN" "tax-treatment-NSO.dtd">
<tp:taxon-treatment xmlns:tp="http://www.plazi.org/taxpub"><tp:treatment-meta><mixed-citation publication-type="journal"><person-group><name><surname>Webster</surname><given-names>Reginald P.</given-names></name><name><surname>Sweeney</surname><given-names>Jon D.</given-names></name><name><surname>DeMerchant</surname><given-names>Ian</given-names></name></person-group><article-title>New Coleoptera records from New Brunswick, Canada: Stenotrachelidae, Oedemeridae, Meloidae, Myceteridae, Boridae, Pythidae, Pyrochroidae, Anthicidae, and Aderidae</article-title><source>Zookeys</source><day>4</day><month>4</month><year>2012</year><volume>2012</volume><issue>179</issue><fpage>279</fpage><lpage>307</lpage><pub-id pub-id-type="doi">10.3897/zookeys.179.2629</pub-id></mixed-citation></tp:treatment-meta><tp:nomenclature><tp:taxon-name>
                            <tp:taxon-name-part taxon-name-part-type="genus">Asclera</tp:taxon-name-part>
                            <tp:taxon-name-part taxon-name-part-type="species">ruficollis</tp:taxon-name-part>
                        <object-id xmlns:xlink="http://www.w3.org/1999/xlink" xlink:type="simple">http://species-id.net/wiki/Asclera_ruficollis</object-id>
								</tp:taxon-name><tp:taxon-authority>(Say, 1823)</tp:taxon-authority><xref ref-type="fig" rid="F6">Map 6</xref></tp:nomenclature><tp:treatment-sec sec-type="Material examined"><title>Material examined.</title><p><bold>New Brunswick, Carleton Co.</bold>, Jackson Falls, Bell Forest, <named-content xmlns:xlink="http://www.w3.org/1999/xlink" content-type="dwc:verbatimCoordinates" xlink:type="simple">46.2252°N, 67.7190°W</named-content>, 12.VII.2004, , K. Bredin, J. Edsall, &amp; R. Webster, floodplain forest, sweeping foliage (1, RWC); same locality and habitat, 11.V.2005, R. P. Webster, on trout lily flower (2, NBM, RWC); same locality and collector but <named-content xmlns:xlink="http://www.w3.org/1999/xlink" content-type="dwc:verbatimCoordinates" xlink:type="simple">46.2200°N, 67.7231°W</named-content>, 19.IV.2005, mature hardwood forest, in leaf litter at base of tree (1, RWC); same locality and habitat, 20.VI.2005, R. Webster &amp; M.-A. Giguère, on flowers of <italic><tp:taxon-name>Cornus</tp:taxon-name></italic> sp. (2, RWC); same locality, habitat, and collectors, 28.IV–9.V.2009, 20–26.V.2009, 1–8.VI.2009, 21–28.VI.2009, Lindgren funnel traps (6, AFC, RWC); Meduxnekeag Valley Nature Preserve, <named-content xmlns:xlink="http://www.w3.org/1999/xlink" content-type="dwc:verbatimCoordinates" xlink:type="simple">46.1890°N, 67.6766°W</named-content>, 8.VI.2005, R. Webster &amp; M.-A. Giguère, floodplain forest, on flowers of <italic><tp:taxon-name>Prunus virginiana</tp:taxon-name></italic> (1, RWC). <bold>York Co.</bold>, Charters Settlement, <named-content xmlns:xlink="http://www.w3.org/1999/xlink" content-type="dwc:verbatimCoordinates" xlink:type="simple">45.8395°N, 66.7391°W</named-content>, 19.VI.2004, R. P. Webster, mixed forest, on lilac flowers (1, RWC); Canterbury, near Browns Mountain Fen, <named-content xmlns:xlink="http://www.w3.org/1999/xlink" content-type="dwc:verbatimCoordinates" xlink:type="simple">45.8951°N, 67.6333°W</named-content>, 10.VI.2005, R. Webster &amp; M.-A. Giguère, mixed forest, on flowers of <italic><tp:taxon-name>Prunus virginiana</tp:taxon-name></italic> (1, RWC); Rt. 645 at Beaver Brook, <named-content xmlns:xlink="http://www.w3.org/1999/xlink" content-type="dwc:verbatimCoordinates" xlink:type="simple">45.6830°N, 66.8679°W</named-content>, 8.VII.2008, R. P. Webster, red maple and alder swamp, on flowers of <italic><tp:taxon-name>Ilex verticiliata</tp:taxon-name></italic> (winter berry) (1, RWC).
                        </p></tp:treatment-sec><tp:treatment-sec sec-type="Collection and habitat data"><title>Collection and habitat data.</title><p>This species was found in a hardwood forest with sugar maple and American beech, a floodplain forest, and a mixed forest. Adults were collected from flowers of trout lily (<italic><tp:taxon-name>Erythronium americanum</tp:taxon-name></italic> Ker-Gawl.), lilac, <italic><tp:taxon-name>Cornus</tp:taxon-name></italic> sp., choke cherry, and winter berry (<italic><tp:taxon-name>Ilex verticiliata</tp:taxon-name></italic> (L.)). A few individuals were swept from foliage or sifted from leaf litter at the base of a tree; others were captured in Lindgren funnel traps. <xref ref-type="bibr" rid="B24">Majka and Langor (2011)</xref> reported this species from various flower species in Nova Scotia. Adults were captured during April, May, June, and July in New Brunswick.
                        </p></tp:treatment-sec><tp:treatment-sec sec-type="Distribution"><title>Distribution in Canada and Alaska.</title><p>ON, QC, <bold>NB</bold>, NS (<xref ref-type="bibr" rid="B11">Campbell 1991e</xref>; <xref ref-type="bibr" rid="B24">Majka and Langor 2011</xref>).<!--PageBreak--><!--PageBreak-->
                        </p><fig id="F6" position="float" orientation="portrait"><label>Map 6.</label><caption><p>Collection localities in New Brunswick, Canada of <italic><tp:taxon-name>Asclera ruficollis</tp:taxon-name></italic>.</p></caption><graphic xmlns:xlink="http://www.w3.org/1999/xlink" xlink:href="ZooKeys-179-279-g006.jpg" position="float" orientation="portrait" xlink:type="simple"/></fig></tp:treatment-sec><ref-list><ref id="B24"><mixed-citation xmlns:xlink="http://www.w3.org/1999/xlink" xlink:type="simple"><person-group><name name-style="western"><surname>Majka</surname><given-names>CG</given-names></name><name name-style="western"><surname>Langor</surname><given-names>D</given-names></name></person-group> (<year>2011</year>)<article-title> The Oedemeridae (Coleoptera) of Atlantic Canada.</article-title><source>Journal of the Acadian Entomological Society </source><volume>7</volume>: <fpage>1</fpage>-<lpage>6</lpage>.</mixed-citation></ref><ref id="B11"><mixed-citation xmlns:xlink="http://www.w3.org/1999/xlink" xlink:type="simple"><person-group><name name-style="western"><surname>Campbell</surname><given-names>JM</given-names></name></person-group> (<year>1991e</year>) <article-title>Family Oedemeridae: false blister beetles</article-title>. In: <person-group><name name-style="western"><surname>Bousquet</surname><given-names>Y</given-names></name></person-group> (<role>Ed</role>) <source>Checklist of Beetles of Canada and Alaska</source>. Publication 1861/E, <publisher-name>Agriculture Canada, Research Branch</publisher-name>, <publisher-loc>Ottawa, Ontario</publisher-loc>, <lpage>266</lpage>.</mixed-citation></ref></ref-list></tp:taxon-treatment>
