# Supplementary material for: New Coleoptera records from New Brunswick, Canada: Stenotrachelidae, Oedemeridae, Meloidae, Myceteridae, Boridae, Pythidae, Pyrochroidae, Anthicidae, and Aderidae
Source: Zookeys. 2012 Apr 4;(179):279–307. doi: 10.3897/zookeys.179.2629 (PMC3337065; doi:10.3897/zookeys.179.2629)
Supplement: XML Treatment for Ditylus caeruleus [file zookeys.179.2629-treatment7.xml]

<!DOCTYPE tp:taxon-treatment
  PUBLIC "-//TaxonX//DTD Taxonomic Treatment Publishing DTD v0 20100105//EN" "tax-treatment-NSO.dtd">
<tp:taxon-treatment xmlns:tp="http://www.plazi.org/taxpub"><tp:treatment-meta><mixed-citation publication-type="journal"><person-group><name><surname>Webster</surname><given-names>Reginald P.</given-names></name><name><surname>Sweeney</surname><given-names>Jon D.</given-names></name><name><surname>DeMerchant</surname><given-names>Ian</given-names></name></person-group><article-title>New Coleoptera records from New Brunswick, Canada: Stenotrachelidae, Oedemeridae, Meloidae, Myceteridae, Boridae, Pythidae, Pyrochroidae, Anthicidae, and Aderidae</article-title><source>Zookeys</source><day>4</day><month>4</month><year>2012</year><volume>2012</volume><issue>179</issue><fpage>279</fpage><lpage>307</lpage><pub-id pub-id-type="doi">10.3897/zookeys.179.2629</pub-id></mixed-citation></tp:treatment-meta><tp:nomenclature><tp:taxon-name>
                            <tp:taxon-name-part taxon-name-part-type="genus">Ditylus</tp:taxon-name-part>
                            <tp:taxon-name-part taxon-name-part-type="species">caeruleus</tp:taxon-name-part>
                        <object-id xmlns:xlink="http://www.w3.org/1999/xlink" xlink:type="simple">http://species-id.net/wiki/Ditylus_caeruleus</object-id>
								</tp:taxon-name><tp:taxon-authority>(Randall, 1838)</tp:taxon-authority><xref ref-type="fig" rid="F7">Map 7</xref></tp:nomenclature><tp:treatment-sec sec-type="Material examined"><title>Material examined.</title><p><bold>Additional New Brunswick records, Carleton Co.</bold>, 8 km SE of Benton, 14.VI.1990, R. P. Webster (1, NBM). <bold>Restigouche Co.</bold>, 12.1 km NNE of Kedgwick at Bologna Gulch, <named-content xmlns:xlink="http://www.w3.org/1999/xlink" content-type="dwc:verbatimCoordinates" xlink:type="simple">47.77°N, 67.31°W</named-content>, 13.VI.2000, R. P. Webster, sedge marsh (1, NBM); Stillwater Rd. at Stillwater Brook, <named-content xmlns:xlink="http://www.w3.org/1999/xlink" content-type="dwc:verbatimCoordinates" xlink:type="simple">47.7320°N, 67.3376°W</named-content>, 12.VI.2006, R. P. Webster, black spruce forest, in litter and moss near brook (1, RWC); NE jct. Little Tobique River and Red Brook, <named-content xmlns:xlink="http://www.w3.org/1999/xlink" content-type="dwc:verbatimCoordinates" xlink:type="simple">47.4458°N, 67.0617°W</named-content><bold>,</bold> 13.VI.2006, R. P. Webster, alder swamp with eastern white cedar, in moss and grass litter near brook (1, RWC); 7.5 km S of Saint Arthur, <named-content xmlns:xlink="http://www.w3.org/1999/xlink" content-type="dwc:verbatimCoordinates" xlink:type="simple">47.8283°N, 66.7654°W</named-content>, 14.VI.2006, R. P. Webster (1, NBM); Jacquet River Gorge P.N.A., <named-content xmlns:xlink="http://www.w3.org/1999/xlink" content-type="dwc:verbatimCoordinates" xlink:type="simple">47.7749°N, 66.1262°W</named-content>, 23.VI.2008, R. P. Webster, mixed forest, adult in flight when collected (1, RWC); same locality but <named-content xmlns:xlink="http://www.w3.org/1999/xlink" content-type="dwc:verbatimCoordinates" xlink:type="simple">47.8221°N, 66.0082°W</named-content>, 13.V.2010, R. P. Webster, margin of <italic><tp:taxon-name>Carex</tp:taxon-name></italic> marsh, in leaf and grass litter under shrubs (1, NBM). <bold>York Co.</bold>, Charters Settlement, <named-content xmlns:xlink="http://www.w3.org/1999/xlink" content-type="dwc:verbatimCoordinates" xlink:type="simple">45.8395°N, 66.7391°W</named-content>, 13.VI.1993, R. P. Webster, mixed forest (1, RWC); Charters Settlement, <named-content xmlns:xlink="http://www.w3.org/1999/xlink" content-type="dwc:verbatimCoordinates" xlink:type="simple">45.8331°N, 66.7279°W</named-content>, 10.V.2010, R. P. Webster, beaver dam, among sticks, debris, and mud on dam (over 10 individuals observed) (2, RWC); Canterbury, near Browns Mountain Fen, <named-content xmlns:xlink="http://www.w3.org/1999/xlink" content-type="dwc:verbatimCoordinates" xlink:type="simple">45.8951°N, 67.6333°W</named-content>, 10.VI.2005, R. Webster &amp; M.-A. Giguère, mixed forest, sweeping foliage on forest trail (1, RWC); 15 km W of Tracy off Rt. 645, <named-content xmlns:xlink="http://www.w3.org/1999/xlink" content-type="dwc:verbatimCoordinates" xlink:type="simple">45.6837°N, 66.8809°W</named-content>, 10.VI.2009, R. P. Webster, clear-cut (red pine), on red pine stump (1, RWC).
                        </p></tp:treatment-sec><tp:treatment-sec sec-type="Collection and habitat data"><title>Collection and habitat data.</title><p>The larvae of <italic><tp:taxon-name>Ditylus</tp:taxon-name></italic> have been found in old wet cedar logs and the larval stage may last 3 years (<xref ref-type="bibr" rid="B1">Arnett 1951</xref>; <xref ref-type="bibr" rid="B16">Kriska 2002</xref>). In New Brunswick, this species was collected in a black spruce (<italic><tp:taxon-name>Picea mariana</tp:taxon-name></italic> (Mill.) B.S.P.) forest, a red pine forest, an alder (<italic><tp:taxon-name>Alnus</tp:taxon-name></italic> sp.) swamp, mixed forests, <italic><tp:taxon-name>Carex</tp:taxon-name></italic> marshes, and a beaver (<italic><tp:taxon-name>Castor canadensis</tp:taxon-name></italic> Kuhl.) dam. Adults were collected from leaf and grass litter and moss, by sweeping foliage, in flight, and on a red pine stump. Adults were common among sticks, debris, and mud within a beaver dam. Adults were collected during May and mid June.
                        </p></tp:treatment-sec><tp:treatment-sec sec-type="Distribution"><title>Distribution in Canada and Alaska.</title><p>MB, ON, QC, NB, NS, NF (<xref ref-type="bibr" rid="B11">Campbell 1991e</xref>; <xref ref-type="bibr" rid="B24">Majka and Langor 2011</xref>). <xref ref-type="bibr" rid="B24">Majka and Langor (2011)</xref> first reported this species from New Brunswick based on specimens (in NBM) collected by W. McIntosh in Saint John during 1901. The above records are the first recent records of this species from the province. This species appears to be relatively common and widespread in New Brunswick.
                        </p><fig id="F7" position="float" orientation="portrait"><label>Map 7.</label><caption><p>Collection localities in New Brunswick, Canada of <italic><tp:taxon-name>Ditylus caeruleus</tp:taxon-name></italic>.</p></caption><graphic xmlns:xlink="http://www.w3.org/1999/xlink" xlink:href="ZooKeys-179-279-g007.jpg" position="float" orientation="portrait" xlink:type="simple"/></fig></tp:treatment-sec><ref-list><ref id="B1"><mixed-citation xmlns:xlink="http://www.w3.org/1999/xlink" xlink:type="simple"><person-group><name name-style="western"><surname>Arnett</surname><given-names>RH Jr</given-names></name></person-group> (<year>1951</year>)<article-title> A revision of the Nearctic Oedemeridae (Coleoptera).</article-title><source>American Midland Naturalist </source><volume>45</volume>: <fpage>257</fpage>-<lpage>391</lpage>. doi: <ext-link ext-link-type="uri" xlink:href="http://dx.doi.org/10.2307/2421732" xlink:type="simple">10.2307/2421732</ext-link></mixed-citation></ref><ref id="B16"><mixed-citation xmlns:xlink="http://www.w3.org/1999/xlink" xlink:type="simple"><person-group><name name-style="western"><surname>Kriska</surname><given-names>NL</given-names></name></person-group> (<year>2002</year>)<article-title> Family 109. Oedemeridae Latreille 1810.</article-title> In: <person-group><name name-style="western"><surname>Arnett</surname><given-names>RH Jr</given-names></name><name name-style="western"><surname>Thomas</surname><given-names>MC</given-names></name><name name-style="western"><surname>Skelley</surname><given-names>PE</given-names></name><name name-style="western"><surname>Frank</surname><given-names>JH</given-names></name></person-group> (<role>Eds</role>). <issue-title>American Beetles, Volume 2: Polyphaga: Scarabaeoidea through Curculionoidea.</issue-title><source>CRC Press, Boca Raton, Florida</source>: <fpage>514</fpage>-<lpage>519</lpage>.</mixed-citation></ref><ref id="B11"><mixed-citation xmlns:xlink="http://www.w3.org/1999/xlink" xlink:type="simple"><person-group><name name-style="western"><surname>Campbell</surname><given-names>JM</given-names></name></person-group> (<year>1991e</year>) <article-title>Family Oedemeridae: false blister beetles</article-title>. In: <person-group><name name-style="western"><surname>Bousquet</surname><given-names>Y</given-names></name></person-group> (<role>Ed</role>) <source>Checklist of Beetles of Canada and Alaska</source>. Publication 1861/E, <publisher-name>Agriculture Canada, Research Branch</publisher-name>, <publisher-loc>Ottawa, Ontario</publisher-loc>, <lpage>266</lpage>.</mixed-citation></ref><ref id="B24"><mixed-citation xmlns:xlink="http://www.w3.org/1999/xlink" xlink:type="simple"><person-group><name name-style="western"><surname>Majka</surname><given-names>CG</given-names></name><name name-style="western"><surname>Langor</surname><given-names>D</given-names></name></person-group> (<year>2011</year>)<article-title> The Oedemeridae (Coleoptera) of Atlantic Canada.</article-title><source>Journal of the Acadian Entomological Society </source><volume>7</volume>: <fpage>1</fpage>-<lpage>6</lpage>.</mixed-citation></ref></ref-list></tp:taxon-treatment>
