# Supplementary material for: New Coleoptera records from New Brunswick, Canada: Stenotrachelidae, Oedemeridae, Meloidae, Myceteridae, Boridae, Pythidae, Pyrochroidae, Anthicidae, and Aderidae
Source: Zookeys. 2012 Apr 4;(179):279–307. doi: 10.3897/zookeys.179.2629 (PMC3337065; doi:10.3897/zookeys.179.2629)
Supplement: XML Treatment for Lacconotus punctatus [file zookeys.179.2629-treatment11.xml]

<!DOCTYPE tp:taxon-treatment
  PUBLIC "-//TaxonX//DTD Taxonomic Treatment Publishing DTD v0 20100105//EN" "tax-treatment-NSO.dtd">
<tp:taxon-treatment xmlns:tp="http://www.plazi.org/taxpub"><tp:treatment-meta><mixed-citation publication-type="journal"><person-group><name><surname>Webster</surname><given-names>Reginald P.</given-names></name><name><surname>Sweeney</surname><given-names>Jon D.</given-names></name><name><surname>DeMerchant</surname><given-names>Ian</given-names></name></person-group><article-title>New Coleoptera records from New Brunswick, Canada: Stenotrachelidae, Oedemeridae, Meloidae, Myceteridae, Boridae, Pythidae, Pyrochroidae, Anthicidae, and Aderidae</article-title><source>Zookeys</source><day>4</day><month>4</month><year>2012</year><volume>2012</volume><issue>179</issue><fpage>279</fpage><lpage>307</lpage><pub-id pub-id-type="doi">10.3897/zookeys.179.2629</pub-id></mixed-citation></tp:treatment-meta><tp:nomenclature><tp:taxon-name>
                            <tp:taxon-name-part taxon-name-part-type="genus">Lacconotus</tp:taxon-name-part>
                            <tp:taxon-name-part taxon-name-part-type="species">punctatus</tp:taxon-name-part>
                        <object-id xmlns:xlink="http://www.w3.org/1999/xlink" xlink:type="simple">http://species-id.net/wiki/Lacconotus_punctatus</object-id>
								</tp:taxon-name><tp:taxon-authority>LeConte, 1862</tp:taxon-authority><xref ref-type="fig" rid="F11">Map 11</xref></tp:nomenclature><tp:treatment-sec sec-type="Material examined"><title>Material examined.</title><p><bold>New Brunswick, Queens Co.</bold>, Grand Lake Meadows P.N.A., <named-content xmlns:xlink="http://www.w3.org/1999/xlink" content-type="dwc:verbatimCoordinates" xlink:type="simple">45.8227°N, 66.1209°W</named-content>, 19–31.V.2010, R. Webster &amp; C. MacKay, old silver maple forest with green ash and seasonally flooded marsh, Lindgren funnel trap (1, RWC); Cranberry Lake P.N.A., <named-content xmlns:xlink="http://www.w3.org/1999/xlink" content-type="dwc:verbatimCoordinates" xlink:type="simple">46.1125°N, 65.6075°W</named-content>, 25.V–7.VI.2011, 7–22.VI.2011, M. Roy &amp; V. Webster, mature red oak forest, Lindgren funnel traps (2, RWC). <bold>Sunbury Co.</bold>, Acadia Research Forest, <named-content xmlns:xlink="http://www.w3.org/1999/xlink" content-type="dwc:verbatimCoordinates" xlink:type="simple">45.9866°N, 66.3841°W</named-content>, 2–9.VI.2009, R. Webster &amp; <!--PageBreak-->M.-A. Giguère, mature (110-year-old) red spruce forest with scattered red maple and balsam fir, Lindgren funnel trap (1, AFC).
                        </p></tp:treatment-sec><tp:treatment-sec sec-type="Collection and habitat data"><title>Collection and habitat data.</title><p>Specimens of <italic><tp:taxon-name>Lacconotus punctatus</tp:taxon-name></italic> from New Brunswick were captured in Lindgren funnel traps deployed in an old silver maple forest, an old red oak forest, and a 110-year-old red spruce forest. Adults were captured during May and June. Larvae of <italic><tp:taxon-name>Lacconotus</tp:taxon-name></italic> occur under bark of conifers and deciduous trees (<xref ref-type="bibr" rid="B18">Lawrence 1991</xref>).
                        </p></tp:treatment-sec><tp:treatment-sec sec-type="Distribution"><title>Distribution in Canada and Alaska.</title><p>ON, QC, <bold>NB</bold>, NS (<xref ref-type="bibr" rid="B9">Campbell 1991c</xref>; <xref ref-type="bibr" rid="B26">Majka and Selig 2006</xref>).
                        </p><fig id="F11" position="float" orientation="portrait"><label>Map 11.</label><caption><p>Collection localities in New Brunswick, Canada of <italic><tp:taxon-name>Lacconotus punctatus</tp:taxon-name></italic>.</p></caption><graphic xmlns:xlink="http://www.w3.org/1999/xlink" xlink:href="ZooKeys-179-279-g011.jpg" position="float" orientation="portrait" xlink:type="simple"/></fig></tp:treatment-sec><ref-list><ref id="B18"><mixed-citation xmlns:xlink="http://www.w3.org/1999/xlink" xlink:type="simple"><person-group><name name-style="western"><surname>Lawrence</surname><given-names>JF</given-names></name></person-group> (<year>1991</year>) <article-title>Mycteridae (Tenebrionoidea) (including Hemipeplidae)</article-title>. In: <person-group><name name-style="western"><surname>Stehr</surname><given-names>FW</given-names></name></person-group> (<role>Ed</role>) <source>Immature Insects</source>. Volume 2. <publisher-name>Kendall/Hunt</publisher-name>, <publisher-loc>Dubuque, Iowa</publisher-loc>, <fpage>535</fpage>–<lpage>537</lpage>.</mixed-citation></ref><ref id="B9"><mixed-citation xmlns:xlink="http://www.w3.org/1999/xlink" xlink:type="simple"><person-group><name name-style="western"><surname>Campbell</surname><given-names>JM</given-names></name></person-group> (<year>1991c</year>)<article-title> Family Meloidae: blister beetles.</article-title> In: <person-group><name name-style="western"><surname>Bousquet</surname><given-names>Y</given-names></name></person-group> (<role>Ed</role>). <issue-title>Checklist of Beetles of Canada and Alaska.</issue-title><source>Publication 1861/E, Agriculture Canada, Research Branch, Ottawa, Ontario</source>: <fpage>263</fpage>-<lpage>266</lpage>.</mixed-citation></ref><ref id="B26"><mixed-citation xmlns:xlink="http://www.w3.org/1999/xlink" xlink:type="simple"><person-group><name name-style="western"><surname>Majka</surname><given-names>CG</given-names></name><name name-style="western"><surname>Selig</surname><given-names>G</given-names></name></person-group> (<year>2006</year>)<article-title> <italic>Lacconotus punctatus</italic> and the family Mycteridae (Coleoptera) newly recorded in Atlantic Canada.</article-title><source>The Canadian Entomologist </source><volume>138</volume>: <fpage>636</fpage>-<lpage>637</lpage>.</mixed-citation></ref></ref-list></tp:taxon-treatment>
