# Supplementary material for: New Coleoptera records from New Brunswick, Canada: Stenotrachelidae, Oedemeridae, Meloidae, Myceteridae, Boridae, Pythidae, Pyrochroidae, Anthicidae, and Aderidae
Source: Zookeys. 2012 Apr 4;(179):279–307. doi: 10.3897/zookeys.179.2629 (PMC3337065; doi:10.3897/zookeys.179.2629)
Supplement: XML Treatment for Boros unicolor [file zookeys.179.2629-treatment12.xml]

<!DOCTYPE tp:taxon-treatment
  PUBLIC "-//TaxonX//DTD Taxonomic Treatment Publishing DTD v0 20100105//EN" "tax-treatment-NSO.dtd">
<tp:taxon-treatment xmlns:tp="http://www.plazi.org/taxpub"><tp:treatment-meta><mixed-citation publication-type="journal"><person-group><name><surname>Webster</surname><given-names>Reginald P.</given-names></name><name><surname>Sweeney</surname><given-names>Jon D.</given-names></name><name><surname>DeMerchant</surname><given-names>Ian</given-names></name></person-group><article-title>New Coleoptera records from New Brunswick, Canada: Stenotrachelidae, Oedemeridae, Meloidae, Myceteridae, Boridae, Pythidae, Pyrochroidae, Anthicidae, and Aderidae</article-title><source>Zookeys</source><day>4</day><month>4</month><year>2012</year><volume>2012</volume><issue>179</issue><fpage>279</fpage><lpage>307</lpage><pub-id pub-id-type="doi">10.3897/zookeys.179.2629</pub-id></mixed-citation></tp:treatment-meta><tp:nomenclature><tp:taxon-name>
                            <tp:taxon-name-part taxon-name-part-type="genus">Boros</tp:taxon-name-part>
                            <tp:taxon-name-part taxon-name-part-type="species">unicolor</tp:taxon-name-part>
                        <object-id xmlns:xlink="http://www.w3.org/1999/xlink" xlink:type="simple">http://species-id.net/wiki/Boros_unicolor</object-id>
								</tp:taxon-name><tp:taxon-authority>Say 1827</tp:taxon-authority><xref ref-type="fig" rid="F12">Map 12</xref></tp:nomenclature><tp:treatment-sec sec-type="Material examined"><title>Material examined.</title><p><bold>Additional New Brunswick records. Northumberland Co.</bold>, Near the mouth of the (Big) Sevogle River (north of Big Hole), 18.VI.1941, H. Estey, from jack pine, beating (1, AFC). <bold>York Co.</bold>, 15 km W of Tracy off Rt. 645, <named-content xmlns:xlink="http://www.w3.org/1999/xlink" content-type="dwc:verbatimCoordinates" xlink:type="simple">45.6848°N, 66.8821°W</named-content>, 25.IV–4.V.2009, 19–25.V.2009, 8–15.VI.2009, 14–20.VII.2009, R. Webster &amp; M.-A. Giguère, old red pine forest, Lindgren funnel traps (4, AFC, RWC); same locality and habitat data but 26.IV–10.V.2010, 10–26.V.2010, 18.V–2.VI.2010, 2–18.VI.2010, 18.V–2.VI.2010, 2–16.VI.2010, 30.VI–13.VII.2010, 13–27.VII.2010, 10–30.VIII.2010, R. Webster, C. MacKay, C. Hughes, &amp; K. Burgess, Lindgren funnel traps (10, AFC, RWC).
                        </p></tp:treatment-sec><tp:treatment-sec sec-type="Collection and habitat data"><title>Collection and habitat data.</title><p>Twenty-five specimens of this species are reported from New Brunswick. Most were captured in Lindgren funnel traps deployed in an old<!--PageBreak--> red pine forest. One individual was beaten from foliage of jack pine (<italic><tp:taxon-name>Pinus banksiana</tp:taxon-name></italic> Lamb.). Adults were captured during late April, May, June, July, and August.</p></tp:treatment-sec><tp:treatment-sec sec-type="Distribution in Canada and Alaska"><title>Distribution in Canada and Alaska.</title><p>AB, SK, MB, ON, QC, NB (<xref ref-type="bibr" rid="B11">Campbell 1991e</xref>; <xref ref-type="bibr" rid="B20">Majka 2006</xref>). The records above are the first modern records of this species for the province.
                        </p><fig id="F12" position="float" orientation="portrait"><label>Map 12.</label><caption><p>Collection localities in New Brunswick, Canada of <italic><tp:taxon-name>Boros unicolor</tp:taxon-name></italic>.</p></caption><graphic xmlns:xlink="http://www.w3.org/1999/xlink" xlink:href="ZooKeys-179-279-g012.jpg" position="float" orientation="portrait" xlink:type="simple"/></fig></tp:treatment-sec><ref-list><ref id="B11"><mixed-citation xmlns:xlink="http://www.w3.org/1999/xlink" xlink:type="simple"><person-group><name name-style="western"><surname>Campbell</surname><given-names>JM</given-names></name></person-group> (<year>1991e</year>) <article-title>Family Oedemeridae: false blister beetles</article-title>. In: <person-group><name name-style="western"><surname>Bousquet</surname><given-names>Y</given-names></name></person-group> (<role>Ed</role>) <source>Checklist of Beetles of Canada and Alaska</source>. Publication 1861/E, <publisher-name>Agriculture Canada, Research Branch</publisher-name>, <publisher-loc>Ottawa, Ontario</publisher-loc>, <lpage>266</lpage>.</mixed-citation></ref><ref id="B20"><mixed-citation xmlns:xlink="http://www.w3.org/1999/xlink" xlink:type="simple"><person-group><name name-style="western"><surname>Majka</surname><given-names>CG</given-names></name></person-group> (<year>2006</year>)<article-title> The Mycteridae, Boridae, Pythidae, Pyrochroidae and Salpingidae (Coleoptera: Tenebrionoidea) of the Maritime provinces of Canada.</article-title><source>Zootaxa </source><volume>1250</volume>: <fpage>37</fpage>-<lpage>51</lpage>.</mixed-citation></ref></ref-list></tp:taxon-treatment>
