# Supplementary material for: New Coleoptera records from New Brunswick, Canada: Stenotrachelidae, Oedemeridae, Meloidae, Myceteridae, Boridae, Pythidae, Pyrochroidae, Anthicidae, and Aderidae
Source: Zookeys. 2012 Apr 4;(179):279–307. doi: 10.3897/zookeys.179.2629 (PMC3337065; doi:10.3897/zookeys.179.2629)
Supplement: XML Treatment for Anthicus haldemani [file zookeys.179.2629-treatment21.xml]

<!DOCTYPE tp:taxon-treatment
  PUBLIC "-//TaxonX//DTD Taxonomic Treatment Publishing DTD v0 20100105//EN" "tax-treatment-NSO.dtd">
<tp:taxon-treatment xmlns:tp="http://www.plazi.org/taxpub"><tp:treatment-meta><mixed-citation publication-type="journal"><person-group><name><surname>Webster</surname><given-names>Reginald P.</given-names></name><name><surname>Sweeney</surname><given-names>Jon D.</given-names></name><name><surname>DeMerchant</surname><given-names>Ian</given-names></name></person-group><article-title>New Coleoptera records from New Brunswick, Canada: Stenotrachelidae, Oedemeridae, Meloidae, Myceteridae, Boridae, Pythidae, Pyrochroidae, Anthicidae, and Aderidae</article-title><source>Zookeys</source><day>4</day><month>4</month><year>2012</year><volume>2012</volume><issue>179</issue><fpage>279</fpage><lpage>307</lpage><pub-id pub-id-type="doi">10.3897/zookeys.179.2629</pub-id></mixed-citation></tp:treatment-meta><tp:nomenclature><tp:taxon-name>
                            <tp:taxon-name-part taxon-name-part-type="genus">Anthicus</tp:taxon-name-part>
                            <tp:taxon-name-part taxon-name-part-type="species">haldemani</tp:taxon-name-part>
                        <object-id xmlns:xlink="http://www.w3.org/1999/xlink" xlink:type="simple">http://species-id.net/wiki/Anthicus_haldemani</object-id>
								</tp:taxon-name><tp:taxon-authority>LeConte, 1852</tp:taxon-authority><xref ref-type="fig" rid="F20">Map 20</xref></tp:nomenclature><tp:treatment-sec sec-type="Material examined"><title>Material examined.</title><p><bold>New Brunswick, Carleton Co.</bold>, Jackson Falls, <named-content xmlns:xlink="http://www.w3.org/1999/xlink" content-type="dwc:verbatimCoordinates" xlink:type="simple">46.2257°N, 67.7426°W</named-content>, 14.V.2006, R. P. Webster, river margin, in drift material on ledge near falls (1, RWC); Jackson Falls, Bell Forest, <named-content xmlns:xlink="http://www.w3.org/1999/xlink" content-type="dwc:verbatimCoordinates" xlink:type="simple">46.2150°N, 67.7201°W</named-content>, 14.V.2006, R. P. Webster, river margin, in drift material near seepage area (3, NBM). <bold>Queens Co.</bold> Grand Lake at Stony Point, <named-content xmlns:xlink="http://www.w3.org/1999/xlink" content-type="dwc:verbatimCoordinates" xlink:type="simple">46.0031°N, 66.0337°W</named-content>, 17.VIII.2004, D. Sabine &amp; R. Webster, lake shore on cobble beach, among cobbles (9, RWC).
                        </p></tp:treatment-sec><tp:treatment-sec sec-type="Collection and habitat data"><title>Collection and habitat data.</title><p>In New Brunswick, <italic><tp:taxon-name>Anthicus haldemani</tp:taxon-name></italic> was collected from among cobblestones on a cobblestone lakeshore beach, in drift material on a ledge near a waterfall, and in drift material near a seepage area along a river margin. This species was collected from beach drift in Newfoundland (<xref ref-type="bibr" rid="B23">Majka 2011c</xref>). Adults were collected during May and August.
                        </p></tp:treatment-sec><tp:treatment-sec sec-type="Distribution"><title>Distribution in Canada and Alaska.</title><p>NT, AB, SK, ON, QC, <bold>NB</bold>, NS, NF (<xref ref-type="bibr" rid="B4">Bousquet 1991b</xref>; <xref ref-type="bibr" rid="B22">Majka 2011b</xref>).
                        </p><fig id="F20" position="float" orientation="portrait"><label>Map 20.</label><caption><p>Collection localities in New Brunswick, Canada of <italic><tp:taxon-name>Anthicus haldemani</tp:taxon-name></italic>.</p></caption><graphic xmlns:xlink="http://www.w3.org/1999/xlink" xlink:href="ZooKeys-179-279-g020.jpg" position="float" orientation="portrait" xlink:type="simple"/></fig></tp:treatment-sec><ref-list><ref id="B23"><mixed-citation xmlns:xlink="http://www.w3.org/1999/xlink" xlink:type="simple"><person-group><name name-style="western"><surname>Majka</surname><given-names>CG,</given-names></name></person-group> (<year>2011c</year>)<article-title> The Stenotrachelidae (Coleoptera) of Atlantic Canada.</article-title><source>Journal of the Acadian Entomological Society </source><volume>7</volume>: <fpage>7</fpage>-<lpage>13</lpage>. doi: <ext-link ext-link-type="uri" xlink:href="http://dx.doi.org/10.4039/n05-090" xlink:type="simple">10.4039/n05-090</ext-link></mixed-citation></ref><ref id="B4"><mixed-citation xmlns:xlink="http://www.w3.org/1999/xlink" xlink:type="simple"><person-group><name name-style="western"><surname>Bousquet</surname><given-names>Y</given-names></name></person-group> (<year>1991b</year>)<article-title> Family Anthicidae: antlike flower beetles.</article-title> In: <person-group><name name-style="western"><surname>Bousquet</surname><given-names>Y</given-names></name></person-group> (<role>Ed</role>). <issue-title>Checklist of Beetles of Canada and Alaska.</issue-title><source>Publication 1861/E, Agriculture Canada, Research Branch, Ottawa, Ontario</source>: <fpage>271</fpage>-<lpage>273</lpage>.</mixed-citation></ref><ref id="B22"><mixed-citation xmlns:xlink="http://www.w3.org/1999/xlink" xlink:type="simple"><person-group><name name-style="western"><surname>Majka</surname><given-names>CG</given-names></name></person-group> (<year>2011b</year>)<article-title> The Anthicidae and Ischaliidae (Coleoptera) of Atlantic Canada.</article-title><source>Journal of the Acadian Entomological Society </source><volume>7</volume>: <fpage>60</fpage>-<lpage>64</lpage>.</mixed-citation></ref></ref-list></tp:taxon-treatment>
