# Supplementary material for: New Coleoptera records from New Brunswick, Canada: Stenotrachelidae, Oedemeridae, Meloidae, Myceteridae, Boridae, Pythidae, Pyrochroidae, Anthicidae, and Aderidae
Source: Zookeys. 2012 Apr 4;(179):279–307. doi: 10.3897/zookeys.179.2629 (PMC3337065; doi:10.3897/zookeys.179.2629)
Supplement: XML Treatment for Vanonus huronicus [file zookeys.179.2629-treatment27.xml]

<!DOCTYPE tp:taxon-treatment
  PUBLIC "-//TaxonX//DTD Taxonomic Treatment Publishing DTD v0 20100105//EN" "tax-treatment-NSO.dtd">
<tp:taxon-treatment xmlns:tp="http://www.plazi.org/taxpub"><tp:treatment-meta><mixed-citation publication-type="journal"><person-group><name><surname>Webster</surname><given-names>Reginald P.</given-names></name><name><surname>Sweeney</surname><given-names>Jon D.</given-names></name><name><surname>DeMerchant</surname><given-names>Ian</given-names></name></person-group><article-title>New Coleoptera records from New Brunswick, Canada: Stenotrachelidae, Oedemeridae, Meloidae, Myceteridae, Boridae, Pythidae, Pyrochroidae, Anthicidae, and Aderidae</article-title><source>Zookeys</source><day>4</day><month>4</month><year>2012</year><volume>2012</volume><issue>179</issue><fpage>279</fpage><lpage>307</lpage><pub-id pub-id-type="doi">10.3897/zookeys.179.2629</pub-id></mixed-citation></tp:treatment-meta><tp:nomenclature><tp:taxon-name>
                            <tp:taxon-name-part taxon-name-part-type="genus">Vanonus</tp:taxon-name-part>
                            <tp:taxon-name-part taxon-name-part-type="species">huronicus</tp:taxon-name-part>
                        <object-id xmlns:xlink="http://www.w3.org/1999/xlink" xlink:type="simple">http://species-id.net/wiki/Vanonus_huronicus</object-id>
								</tp:taxon-name><tp:taxon-authority>Casey, 1895**</tp:taxon-authority><xref ref-type="fig" rid="F26">Map 26</xref></tp:nomenclature><tp:treatment-sec sec-type="Material examined"><title>Material examined.</title><p><bold>New Brunswick, Queens Co.</bold>, Grand Lake Meadows P.N.A., <named-content xmlns:xlink="http://www.w3.org/1999/xlink" content-type="dwc:verbatimCoordinates" xlink:type="simple">45.8227°N, 66.1209°W</named-content>, 29.VI–12.VII.2010, R. Webster, C. MacKay, M. Laity, &amp; R. Johns, old silver maple forest with green ask and seasonally flooded marsh, Lindgren funnel traps (3, CNC, RWC); Cranberry Lake P.N.A., <named-content xmlns:xlink="http://www.w3.org/1999/xlink" content-type="dwc:verbatimCoordinates" xlink:type="simple">46.1125°N, 65.6075°W</named-content>, 4–18.VIII.2011, M. Roy &amp; V. Webster, mature red oak forest, Lindgren funnel trap (1, RWC).
                        </p></tp:treatment-sec><tp:treatment-sec sec-type="Collection and habitat data"><title>Collection and habitat data.</title><p>Adults were captured in Lindgren funnel traps deployed in an old silver maple swamp and an old red oak forest. Adults in New Brunswick were collected during July and August.</p></tp:treatment-sec><tp:treatment-sec sec-type="Distribution"><title>Distribution in Canada and Alaska.</title><p>QC, <bold>NB</bold> (<xref ref-type="bibr" rid="B17">Laplante et al. 1991</xref>)<bold>.<!--PageBreak--><!--PageBreak--></bold>
                        </p><fig id="F26" position="float" orientation="portrait"><label>Map 26.</label><caption><p>Collection localities in New Brunswick, Canada of <italic><tp:taxon-name>Vanonus huronicus</tp:taxon-name></italic>.</p></caption><graphic xmlns:xlink="http://www.w3.org/1999/xlink" xlink:href="ZooKeys-179-279-g026.jpg" position="float" orientation="portrait" xlink:type="simple"/></fig></tp:treatment-sec><ref-list><ref id="B17"><mixed-citation xmlns:xlink="http://www.w3.org/1999/xlink" xlink:type="simple"><person-group><name name-style="western"><surname>Laplante</surname><given-names>S</given-names></name><name name-style="western"><surname>Bousquet</surname><given-names>Y</given-names></name><name name-style="western"><surname>Bélanger</surname><given-names>P</given-names></name><name name-style="western"><surname>Chantal</surname><given-names>C</given-names></name></person-group> (<year>1991</year>) <article-title>Liste des espèces de coléoptères du Québec</article-title>. <source>Fabreries</source>, Supplément <volume>6</volume>: <fpage>1</fpage>-<lpage>136</lpage>.</mixed-citation></ref></ref-list></tp:taxon-treatment>
